# Supplementary material for: Preoperative Radiotherapy with a Simultaneous Integrated Boost Compared to Chemoradiotherapy for cT3-4 Rectal Cancer: Long-Term Results of a Multicenter Randomized Study
Source: Cancers (Basel). 2023 Jul 29;15(15):3869. doi: 10.3390/cancers15153869 (PMC10416952; doi:10.3390/cancers15153869)
Supplement: Supplementary file 1 [file cancers-15-03869-s001.zip]

Archive with 1 entries (1 files):
- cancers-2441706-supplementary.pdf
